# Supplementary material for: Benefits of herbal formulae containing Poria cocos (Fuling) for type 2 diabetes mellitus: A systematic review and meta-analysis
Source: PLoS One. 2022 Dec 1;17(12):e0278536. doi: 10.1371/journal.pone.0278536 (PMC9714931; doi:10.1371/journal.pone.0278536)
Supplement: S1 Dataset — (XLSX) [file pone.0278536.s005.xlsx]

## Sheet: Sheet1
MS study ID	Endnote id	AuthorYear	LowROBseq	year	title	journal	design	standard	stand5	blinding	country	country1	setting	setting1	arms	durami	duramc	durastand	duramt	agemi	agemc	agestand	agemt	check	RandTn	RandCn	AnlyTn	AnlyCn	gendermi	genderfi	gendermc	genderfc	gendermt	genderft	dropout	dropoutt	dropouti	dropoutc	syndi	syndstand	syndt	treatdur	treatdurW	treatdurstand	treatE	controlE	basict	chm	chm1
1	26	Bai JL 2016	High	2016	清热活血化痰法治疗2型糖尿病的疗效研究	河北中医药学报	1	1		3	1		3		2	NS	NS	NS	NS	NS	NS	NS	NS		100	100	96	95							1	9	4	5	0	NS	0	12wk	12	short	SMF&Bigu	Bigu	1	1	2
2	27	Bai JL 2016	Unclear	2016	清热活血化痰方对2型糖尿病患者胰岛素抵抗的影响	河北医药	1	1		3	1		0		2	6.1±2.6year，1-15year	7±3.7year，1-17year	medium	NS	47±5year	48±6year	middle	NS		46	46	43	44	24	22	23	23	47	45	1	5	3	2	0	NS	0	12wk	12	short	SMF&Bigu	Bigu	1	1	2
3	248	Chen XP 2021	unclear	2021	健脾降浊方治疗2型糖尿病的临床研究	中医临床研究	1	2		0	1		3		2	12.8	13.3	long		56.8	56.1	middle			30	30	30	30	11	19	13	17	24	36	0	0			1	qi and yin deficiency	1	8w	8w	short	SMF&Bigu	Bigu	1	1	2
4	264	Cui CW 2020	low	2020	柴芍六君子汤合半夏泻心汤治疗糖尿病的临床效果	内蒙古中医药	1	5	2017cds	0	1		0		2	8.86	8.65	medium		61.78	61.59	middle			40	40	40	40	23	17	22	18	45	35	0	0			0	NS		4w	4w	short	Chaihuliujunzi Formula&Basic treatment	Basic treatment	1	1	2
5	262	Cui JH 2006	Unclear	2006	中西医结合治疗2型糖尿病40例疗效观察	云南中医中药杂志	1	1		3	1		3		2	8.32±5.99a，2-30a	7.65±6.05a，1.5-28a	medium	ns	56.75±9.36year	52.5±6.78year	middle	ns		40	40	40	40	17	23	16	24	33	47	0				1	qi and yin deficiency	0	2month	8	short	SMF&Bigu&Sulf	Bigu&Sulf	1	1	2
6	275	Cui YM 2011	Unclear	2011	疏肝健脾汤治疗2型糖尿病肝郁脾虚证临床疗效观察	硕士学位论文	1	1		3	1		3		2	ns	ns	NS	ns	47.11±8.14year	47.68±6.86year	middle	ns		35	34	35	34	11	24	10	24	21	48	0				1	Liver qi stagnation	0	8wk	8	short	SMF&Bigu&a-Glucosidase	Bigu&a-Glucosidase	1	1	2
7	42	Ding Y 2019	Low	2019	芪苓化瘀汤加味佐治气阴两虚血瘀型糖尿病的疗效观察	中医临床研究	1	1		3	1		3		2	7.8	8.1	medium		53.2	52.7	middle			39	35	39	35											1	qi and yin deficiency		NS	NS	NS	Jiaweiqiling Formula&Bigu/Ins	Bigu/Insulin	1	1	2
8	363	Du FZ 2020	low	2020	六味地黄汤联合胰岛素治疗2型糖尿病的效果	深圳中西医结合杂志	1	2		0	1		0		2	5.13	5.18	medium		64.32	64.48	middle			45	45	45	45	24	21	23	22	47	43	0	0			1	qi and yin deficiency	1	12w	12w	short	Liuweidihuangwan&insulin	insulin	1	1	2
10	313	Duan G 2015	High	2015	加减抵挡汤对痰瘀型糖尿病患者胰岛素抵抗的影响	中国医药指南	1	1		3	1		0		2	4a，ns	5a，ns	NS	ns	52.43±9.08year	54.78±7.91year	middle	ns		72	72	72	72	32	40	26	46	58	86	0				1	phlegm-dampness and blood stasis	0	8wk	8	short	Didang Formula&insulin	insulin	1	1	2
9	312	Duan G 2015	Unclear	2015	加减抵当汤治疗痰瘀型2型糖尿病78例临床观察	河北中医	1	2		3	1		1		2	8.13±5.57a，1-17a	8.21±4.42a，1-15a	medium	ns	56.83±12.86year	55.25±11.68year	middle	ns		78	78	78	78	40	38	39	39	79	77	0				1	phlegm-dampness and blood stasis	0	4wk	4	short	Didang Formula&insulin	insulin	1	1	2
11	314	Duan JN 2012	Low	2012	加味清心莲子饮治疗2型糖尿病（气阴两虚夹湿证）的临床研究	硕士学位论文	1	1		3	1		3		2	5.61±3.2a，ns	5.2±3.06a，ns	medium	ns	57.75±11.4year	56.25±11.59year	middle	ns		37	37	35	32	15	20	18	14	33	34	1	4	1	3	1	qi and yin deficiency	0	12wk	12	short	Qinxinlianzi Formula&Bigu	Bigu	1	1	2
12	51	Fan XF 2019	Low	2019	六味地黄丸治疗2型糖尿病疗效观察及其对血脂水平的影响	新中医	1	1		3	1		3		2	3.51	3.49	short		50.18	51.56	middle			47	47	47	47											0	NS		12w	12	short	Liuweidihuang Pill&Bigu/Sulf	Bigu	0	1	1
13	344	Fan YL 2014	High	2014	参芪降糖颗粒辅助治疗2型糖尿病的临床观察	中国医学装备	1	1		3	1		0		2	ns	ns	NS	ns	42-74year	40-73year	NS	ns		40	40	40	40	22	18	24	16	46	34	0				1	qi and yin deficiency	0	12wk	12	short	Shenqijiangtang Granule&Bigu	Bigu	1	1	1
14	371	Fang LL 2015	Unclear	2015	醒脾除陈汤治疗湿热困脾，痰气郁结型初发2型糖尿病的临床研究	硕士学位论文	1	1		3	1		3		2	2.82±1.57month，ns	2.61±1.55month，ns	short	ns	20-60year	20-60year	NS	ns		30	30	30	30	15	15	16	14	31	29	0				1	damp heat	0	8wk	8	short	SMF&Bigu	Bigu	1	1	2
15	402	Fu YH 2016	Low	2016	葛根芩连消渴方治疗湿热蕴脾型2型糖尿病的疗效观察	硕士学位论文	1	2		1	1		3		2	ns	ns	NS	ns	ns	ns	NS	ns		41	40	41	40	20	21	23	17	43	38	1	9	4	5	1	damp heat	0	8wk	8	short	Gegenqinlianxiaoke Formula&Bigu&Basic treament	Bigu&Basic treament	1	1	2
16	418	Gao L 2017	Low	2017	二甲双胍联合参芪降糖胶囊治疗2型糖尿病的临床疗效及其对患者血糖和血脂及炎性因子的	临床合理用药杂志	1	1		3	1		0		2	11.6±6.0a，6-22a	10.4±3.8a，5-21a	long	ns	58.9±9.7year	57.6±8.9year	middle	ns		90	90	90	90	56	34	62	28	118	62	0				0	NS	0	3个month	12	short	Shenqijiangtang Capsule&Bigu	Bigu	1	1	1
17	68	Guo FF 2018	Low	2018	消渴舒丸联合二甲双胍治疗初发2型糖尿病的临床观察	光明中医	1	2		3	1		3		2	NS	NS	NS	8M			middle	41		42	42	42	42											0	NS		12W	12	short	Xiaokeshu Pill&Bigu	Bigu	1	1	1
18	537	Hou YH 2011	Unclear	2011	疏肝健脾法治疗2型糖尿病临床研究	硕士学位论文	1	5	1999ADA	3	1		3		2	2.33±0.77year，ns	2.51±0.39year，ns	short	ns	46.1±6.24year	46.7±5.84year	middle	ns		30	30	30	30	18	12	16	14	34	26	0				1	Spleen deficiency	0	8wk	8	short	seld-made Formula&Bigu&a-Glucosidase	Bigu&a-Glucosidase	1	1	2
19	695	Huang HF 2020	low	2020	降糖宁胶囊联合阿卡波糖对2型糖尿病患者血糖、胰岛β细胞功能的影响	现代中西医结合杂志	1	5	2017CDS	0	1		0		2	3.2	3.7	short		39.7	39.4	young			46	46	46	46	27	19	25	21	52	40	0	0			1	qi and yin deficiency	1	12w	12w	short	Jiangtangning Capsule&a-Glucosidase	a-Glucosidase	0	1	1
20	704	Huang JC 2020	low	2020	基于适应性免疫探讨津力达颗粒联合胰岛素治疗2型糖尿病的临床疗效及安全性	世界中西医结合杂志	1	5	2017CDS	0	1		0		2	3.49	3.62	short		54.49	51.04	middle			49	49	49	49	26	23	24	25	50	48	0	0			0	NS		12w	12w	short	Jinlida Granue&insulin	insulin	1	1	1
21	604	Huang XT 2013	Unclear	2013	中西医结合治疗2型糖尿病50例	山东中医杂志	1	1		3	1		2		2	ns	ns	NS	ns	32-65year	35-60year	NS	ns		50	50	50	50	36	14	35	15	71	29	0				1	yin deficiency and heat prosperity	1	4wk	4	short	SMF&Bigu	Bigu	1	1	2
22	640	Jiang WJ 2012	Unclear	2012	玉液通络汤辅治2型糖尿病的临床观察	临床合理用药杂志	1	1		3	1		0		2	ns	ns	NS	ns	ns	ns	NS	ns		30	30	30	30							0				1	qi and yin deficiency	0	2个month	8	short	SMF&Sulf	Sulf	1	1	2
23	96	Jin HY 2019	Low	2019	健脾滋阴消渴方治疗2型糖尿病气阴两虚证临床疗效及对胰岛	中国中医药信息杂志	1	2		3	1		3		2	2.19	2.35	short		50.42	49.82	middle			44	43	44	43											1	qi and yin deficiency		2w	2	short	Jianpiziyin xiaoke Formula&Insulin	insulin	1	1	2
24	654	Jin Z 2017	Unclear	2017	糖参乐丸治疗2型糖尿病（气阴两虚证）的临床疗效观察	硕士学位论文	1	1		3	1		1		2	5.56±1.82year，ns	5.46±1.89year，ns	medium	ns	59.4±8.02year	59±8.25year	middle	ns		39	39	39	39	16	23	22	17	38	40	0				1	qi and yin deficiency	0	3个month	12	short	Tangshenle Pill&Bigu	Bigu	1	1	1
25	101	Li CL 2019	Unclear	2019	益气健脾汤对脾气亏虚型2型糖尿病患者中医证候及糖代谢的	云南中医中药杂志	1	2		3	1		3		2	5.42	5.51	medium		50.16	50.33	middle			40	40	40	40											1	Spleen deficiency		12w	12	short	Yiqijianpi Formula&Bigu	Bigu	0	1	2
26	723	Li JH 2016	Unclear	2016	化痰活血汤治疗老year人2型糖尿病临床观察	中医临床研究	1	2		3	1		0		2	9.68±4.32year，ns	8.82±4.61year，ns	medium	ns	64.18±4.27year	66.33±3.05year	elderly	ns		30	30	30	30	23	7	21	9	44	16	0				1	phlegm-dampness and blood stasis	0	4wk	4	short	SMF&Bigu&Sulf	Bigu&Sulf	1	1	2
27	1008	Li S 2020	low	2020	西药联合安糖饮对脾虚痰湿型2型糖尿病42例胰岛素抵抗及糖脂代谢的影响	中国民族民间医药	1	2		0	1		0		2	2.6	2.57	short		41.47	40.85	middle			42	41	42	41	21	21	20	21	41	42	0	0			1	Spleen deficiency	1	12w	12w	short	Antangyin&Bigu	Bigu	1	1	2
28	1026	Li X 2021	unclear	2021	健脾祛湿汤加二甲双胍治疗糖尿病的效果评估分析	辽宁中医杂志	1	5	2017CDS	cc	1		0		2	3.8	4.1	short		51.4	51.6	middle			54	54	54	54	28	26	29	25	57	51	0	0			1	Spleen deficiency	1	12w	12w	short	SMF&Bigu	Bigu	1	1	2
29	794	Li XL 2014	Low	2014	从肠促胰岛素作用机制探讨益气健脾法治疗2型糖尿病的临床研究	硕士学位论文	1	2		3	1		3		2	19.03±4.62	22.46±6.22	long	NS	NS	NS	NS	NS		30	30	30	30	13	17	15	15	28	32	0				1	Spleen deficiency	0	4wk	4	short	SMF&Bigu&a-Glucosidase	Bigu&a-Glucosidase	1	1	2
30	113	Li XN 2020	Unclear	2020	津力达颗粒治疗2型糖尿病的疗效评价	临床医药文献电子杂志	1	5	2017CDS	3	1		2		2	3.5	3.4	short		45.7	46.1	middle			44	44	44	44											0			8W	8	short	Jinlida Granule&Bigu	Bigu	1	1	1
31	875	Li ZQ 2011	Low	2011	化浊益脾饮治疗痰湿内阻型2型糖尿病的临床研究	硕士学位论文	1	1		3	1		1		2	4.23±2.85	4.06±2.73	medium	NS	51.33±7.13	50.46±6.38	middle	NS		30	30	30	30	17	13	19	11	36	24	1	0	0	0	1	phlegm-dampness and blood stasis	0	12wk	12	short	SMF&Meglitinides	Meglitinides	1	1	2
46	E1	Lian FM 2015	Low	2015	The Efficacy and Safety of Chinese Herbal Medicine Jinlida as Add-On Medication in Type 2 Diabetes Patients Ineffectively Managed by Metformin Monotherapy: A Double-Blind, Randomized, Placebo-Controlled, Multicenter Trial	Plos One	1	2		2	1				2	NS	NS	NS				NS			96	96	92	94	53	39	54	40	107	79	1	6	4	2	0	NS		12w	12	short	Jinlida Granule&Bigu	Bigu&placebo	0	1	1
32	1182	Liu XF 2012	Unclear	2012	益气养阴、化痰祛瘀法对T2DM胰岛β细胞功能影响的临床研究	硕士学位论文	1	1		3	2		3		2	2.57±1.04	2.58±1.1	short	NS	44.7±6.6	45±7.1	middle	NS		30	30	30	30	15	15	14	16	29	31	1	0	0	0	1	qi and yin deficiency	0	12wk	12	short	SMF&Meglitinides	Meglitinides	1	1	2
33	1235	Liu Y 2010	Unclear	2010	芪黄汤对2型糖尿病气阴两虚兼血瘀证的临床研究	硕士学位论文	1	1		3	1		3		2	6±4.43	8.6±6.11	medium	NS	57.3±10.1	56.7±16.9	middle	NS		30	30	30	30	17	13	16	14	33	27	0				1	qi and yin deficiency	0	3month	12	short	SMF&Bigu&Sulf	Bigu&Sulf	1	1	2
34	1363	Lou XL 2005	Unclear	2005	知柏地黄汤联合二甲双胍治疗2型糖尿病52例临床观察	中医药导报	1	1		3	1		3		2	5.3	5.4	medium	NS	53.5	54	middle	NS		52	50	52	50	31	21	31	19	62	40	0				1	NS	0	2month	8	short	SMF&Bigu	Bigu	1	1	2
35	1336	Lu JZ 2009	Low	2009	中西医结合治疗老year2型糖尿病临床观察	中国中医药信息杂志	1	1		3	1		1		2	1.5-30	2-25	NS	NS	71.35±9.86	70.32±7.93	elderly	NS		30	30	30	30	22	8	24	6	46	14	0				0	NS	0	1month	4	short	SMF&Bigu&Sulf	Bigu&Sulf	1	1	2
36	1368	Lu P 2021	low	2021	益气养阴调糖饮治疗气阴两虚型2型糖尿病临床疗效研究	中医药临床杂志	1	5	2017CDS	0	1		0		2	5.55	5.34	medium		55.70	54.85	middle			30	30	30	30	14	16	13	17	27	33	0	0			1	qi and yin deficiency	1	24w	24w	short	Yiqiyangyintiaotangyin&Bigu	Bigu	1	1	2
37	1353	Luo LD 2009	High	2009	温脏扶正驱邪法对2型糖尿病T淋巴细胞免疫功能影响的临床研究	博士学位论文	1	1		3	1		2		2	NS	NS	NS	NS	51.73±10.6	52.16±11.03	middle	NS		38	35	38	35	21	17	18	17	39	34	0				1	NS	0	1month	4	short	SMF&Bigu&Sulf	Bigu&Sulf	1	1	2
38	1404	Ma D 2016	Low	2016	消渴健脾汤对2型糖尿病患者血糖及胰岛素影响临床研究	硕士学位论文	1	2		3	1		3		2	3.2±1.8	3.4±1.6	short	NS	44.7±6.9	45.2±6.2	middle	NS		33	33	32	31	17	15	14	17	31	32	1	3	1	2	1	Spleen deficiency	0	12wk	12	short	SMF&TZDs	TZDs	0	1	2
39	141	Mei C 2019	Low	2019	生脉散合六味地黄汤治疗气阴两虚型2型糖尿病临床研究	新中医	1	2		3	1		3		2	8.56 year	8.63 year	medium		49.87	50.13	middle			80	80	80	80											1	qi and yin deficiency		4w	4	short	Shengmai Formula&Liuweidihuang Formula&TZDs/Bigu	TZDs/Bigu	0	1	2
40	1709	Qin Y 2014	Unclear	2014	加味二阴煎治疗气阴两虚型2型糖尿病42例临床观察	中医药导报	1	1		3	1		3		2	5-18	6-16	NS	NS	40-65	41-66	middle	NS		42	38	42	38	23	19	20	18	43	37	0				1	qi and yin deficiency	0	12wk	12	short	SMF&Bigu	Bigu	1	1	2
41	1711	Qin Y 2014	Low	2014	加味二阴煎对2型糖尿病血糖波动的影响	中国实验方剂学杂志	1	1		3	1		1		2	1-13	1-10	NS	NS	49.4±5.8	48.8±6.2	middle	NS		43	43	43	43	24	19	26	17	50	36	0				1	yin deficiency and heat prosperity	0	12wk	12	short	SMF&Meglitinides&insulins	Meglitinides&insulins	2	1	2
42	1666	Shao WY 2020	low	2020	糖敏方治疗气阴两虚证2型糖尿病临床观察	新中医	1	5	2017CDS	0	1		3		2	3.62	3.31	short		55.48	53.77	middle			31	30	31	30	16	15	16	14	32	29	0	0			1	qi and yin deficiency	1	8w	8w	short	SMF&Bigu	Bigu	1	1	2
43	1817	She WJ 2012	Unclear	2012	舒正颗粒治疗消渴病38例临床观察	中国社区医师：医学专业	1	2		3	1		3		2	NS	NS	NS	NS	NS	NS	NS	NS		38	34	38	34	20	18	19	15	39	33	0				1	phlegm-dampness and blood stasis	0	30day	4	short	Shuzheng Granule&a-Glucosidase	a-Glucosidase	0	1	1
44	1959	Song YZ 2017	Low	2017	清热益气法对初发2型糖尿病病人胰岛功能的保护机制研究	中西医结合心脑血管病杂志	1	2		3	1		3		2	ns	ns	NS	ns	55.1±12.4year	56.0±11.4year	middle	ns	T2=IM, C1=WM	30	30	30	30	14	16	15	15	29	31	0				1	NS	0	3month	12	short	Jinlida Granule&Bigu	Bigu	1	1	1
45	2132	Tang Y 2015	Low	2015	六味地黄丸加减联合二甲双胍辨治阴虚内热证2型糖尿病的临床研究	湖南师范大学学报：医学版	1	2		3	1		3		2	3.8year	4.1year	short	ns	51.6	50.4	middle	ns		69	69	69	69	37	32	39	30	76	62	0				1	yin deficiency and heat prosperity	1	12wk	12	short	Liuweidihuang Pill&Bigu	Bigu	1	1	2
47	1860	Wan H 2021	unclear	2021	玉泉丸联合达格列净治疗2型糖尿病的临床研究	现代药物与临床	1	2		0	1		0		2	5.14	5.24	medium		49.59	49.65	middle			48	49	48	49	26	23	32	17	58	40	0	0			1	Spleen deficiency	1	12w	12w	short	Yuquanwan & sodium-glucose co-transporter 2 inhibitor	sodium-glucose co-transporter 2 inhibitor	1	1	1
48	2274	Wang DW 2007	High	2007	糖脂灵汤对2型糖尿病胰岛素抵抗的影响	中国中医药科技	1	1		3	1		1		2	6.5	6.2	medium	ns	56.5	56.8	middle	ns		56	40	56	40	27	29	19	21	46	50	0				0	NS	0	2month	8	short	SMF&Bigu	Bigu	1	1	2
49	2298	Wang GM 2009	Unclear	2009	益肾健脾法治疗2型糖尿病胰岛素抵抗的临床研究	甘肃中医	1	5	1997year美国糖尿病学会制定的糖尿病诊断标准	3	1		3		2	4.24year	4.27year	short	ns	59.12year	59.16year	middle	ns		29	27	29	27	16	13	12	15	28	28	0				0	NS	0	8wk	8	short	SMF&Bigu&Sulf	Bigu&Sulf	1	1	2
50	1950	Wang JX 2021	low	2021	益糖康对初诊气阴两虚型T2DM患者胰岛β细胞功能及炎症因子影响	辽宁中医药大学学报	1	2		0	1		2		2			ns		55.24	56.34	middle			45	45	45	45	20	25	24	21	44	46	0	0			1	qi and yin deficiency	1	2w	2w	short	SMF&Bigu	Bigu	1	1	2
51	2401	Wang L 2009	Unclear	2009	降糖饮治疗气阴两虚2型糖尿病的临床观察	黑龙江中医药大学	1	1	无引文，诊断条件有描述	3	1		1		2	8.65year	8.93year	medium	ns	54.17	53.77	middle	ns		30	30	30	30	17	13	15	15	32	28	0				1	qi and yin deficiency	0	12wk	12	short	SMF&Sulf	Sulf	2	1	2
52	2710	Wang M 2020	unclear	2020	益气健脾汤治疗脾气亏虚型2型糖尿病的临床效果	临床医学研究与实践		2		0	1		0		2	5.18	5.13	medium		50.39	50.26	middle			50	50	50	50	31	19	32	18	63	37	0				1	Spleen deficiency	1	12w	12w	short	SMF&Bigu	Bigu	1	1	2
53	2413	Wang ML 2012	Low	2012	糖一方治疗气阴两虚兼血瘀型2DM疗效观察	广州中医药大学	1	4		1	1		2		2	13.79year	13.08year	long	ns	68.23	67.26	elderly	ns		30	30	30	30	15	15	15	15	30	30	0				1	qi and yin deficiency	1	2wk	2	short	SMF&CSII	CSII	2	1	2
54	2461	Wang SL 2010	Unclear	2010	养阴清热法对2型糖尿病β细胞功能的早期保护研究	广州中医药大学	1	1		3	1		3		2	29.2month	23.7month	short	ns	50	53.7	middle	ns		30	30	30	30	16	14	17	13	33	27	0				1	yin deficiency and heat prosperity	1	30day	4	short	Zhibodihuang Formula&Sulf	Sulf	1	1	2
55	2511	Wang YX 2010	Unclear	2010	中西医结合治疗2型糖尿病疗效观察	现代中西医结合杂志	1	5	1997WHO，有描述	3	1		3		2	3.20year	3.50year	short	3.35year	51.5	51.3	middle	51.4		60	60	60	60	32	28	31	29	63	57	0				1	qi and yin deficiency	1	8wk	8	short	SMF&Bigu&Meglitinides	Bigu&Meglitinides	1	1	2
56	183	Wang ZG 2020	Unclear	2020	中西医结合治疗2型糖尿病64例临床观察	中国民族民间医药	1	2		3	1		3		2	5.77	5.82	medium		50.53	50.19	middle			64	62	64	62											0			12w	12	short	Shenqijiangtang Granule&Bigu	Bigu	1	1	1
57	2554	Wen LX 2010	Low	2010	六昧地黄丸治疗2型糖尿病58例临床研究	中国社区医师：医学专业	1	1		3	1		3		2	0.5-7.5year	0.5-8.5year	NS	NS	39.2	38.3	young	ns		58	50	58	50	30	28	29	21	59	49	0				1	yin deficiency and heat prosperity	0	4wk	4	short	Liuweidihuang Pill&Bigu&a-Glucosidase	Bigu&a-Glucosidase	1	1	1
58	2744	Xu XJ 2015	Low	2015	参苓白术散加减对2型糖尿病患者胰岛素敏感指数的影响	中医药临床杂志	1	2		3	1		2		2	9.8	10.1	long	NS	53.5	54.6	middle	NS		20	20	20	20	12	8	11	9	23	17	0				1	Spleen deficiency	1	12wk	12	short	Shenlinbaizhu Formula&insulin	insulin	1	1	2
59	2926	Ye WP 2016	Unclear	2016	胰岛素治疗结合中医分期辨证论治2型糖尿病50例临床观察	中国民族民间医药杂志	1	2		3	1		0		2	5.32year	5.98year	medium	NS	52.13	51.29	middle	NS		50	50	50	50	32	18	34	16	66	34	0				1	qi and yin deficiency	1	3month	12	short	SMF&insulin	insulin	0	1	2
60	3039	Yu CB 2013	Unclear	2013	自制太平糖克浓缩丸治疗2型糖尿病临床疗效观察	实用中西医结合临床	1	1		3	1		3		2	NS	NS	NS	NS	56.2	55.4	middle	NS		40	40	40	40	24	16	18	22	42	38	0				1	qi and yin deficiency	1	3month	12	short	Taipingtangke Pill&Bigu	Bigu	1	1	1
61	3008	Yu CZ 2017	Unclear	2017	加味六君子汤对脾虚痰湿证2型糖尿病患者胰岛β细胞功能的影响	中国中医药信息杂志	1	1		3	1		0		2	24.54month	21.19month	short	NS	30-69	30-69	NS	30-69		36	36	33	36	15	18	19	17	34	35	0				1	Spleen deficiency	1	3month	12	short	Jiaweiliujunzi Formula&Bigu&a-Glucosidase	Bigu&a-Glucosidase	1	1	2
62	2572	Yu Y 2020	unclear	2020	健脾清热利湿法治疗2型糖尿病的临床疗效观察	养生保健指南	1	5	2017CDS	0	1		0		2	1.7	1.6	short		53.48	53.21	middle			48	48	48	48	23	25	22	26	45	51	0				1	damp heat	1	12w	12w	short	SMF&Bigu	Bigu	1	1	2
63	239	Yuan HL 2019	Unclear	2019	益气养阴清热化瘀汤联合二甲双胍治疗2型糖尿病53例	中国中医药科技	1	1		3	1		3		2	6.5	6.1	medium		65.1	65.3	elderly			53	53	53	53											1	qi and yin deficiency		6w	6	short	Yiqiyangyinqingrehuayu Formula&Bigu	Bigu	1	1	2
64	3102	Zhang AX 2012	Unclear	2012	助脾散精法治疗2型糖尿病胃强脾弱证46例疗效观察	四川中医	1	1		3	1		3		2	3year-16year	4year-15year	NS	3year-16year	40-66	43-68	NS	40-68		46	46	46	46	25	21	28	18	53	39	0				1	Spleen deficiency	0	6wk	6	short	Yunvjian Formula&a-Glucosidase	a-Glucosidase	1	1	2
65	3145	Zhang GZ 2002	Unclear	2002	中西医结合治疗2型糖尿病的临床研究	现代中西医结合杂志	1	5	1997ADA	3	1		3		2	半month-20year	2日-16year	NS	ns	52.6	50.5	middle	NS		100	50	100	50	43	57	20	30	63	87	0				0	NS	0	2month	8	short	SMF&Bigu&Sulf	Bigu&Sulf	1	1	2
66	247	Zhang L 2019	Unclear	2019	参芪降糖颗粒辅助治疗气阴两虚型2型糖尿病临床研究	新中医	1	2		3	1		3		2	7.86	7.49	medium		57.13	57.46	middle			60	60	60	60											1	qi and yin deficiency		12w	12	short	Shenqijiangtang Granule&Bigu&Sulf	Bigu&Sulf	0	1	1
67	3296	Zhang N 2013	Unclear	2013	益气养阴法治疗初发2型糖尿病胰岛素抵抗临床研究	硕士学位论文（泰山医学院）	1	1	with description	3	1		3		2	ns	ns	NS	ns	52.33year	54.23year	middle	ns		50	45	48	44	25	23	23	21	48	44	1	3	2	1	1	qi and yin deficiency	1	3month	12	short	Jiaweishenqidihuang Formula&Bigu	Bigu	1	1	2
68	3388	Zhang XJ 2012	Low	2012	中西医结合治疗高龄2型糖尿病患者3o例临床观察	中医杂志	1	1	1999 WHO with reference but no description	3	1		3		2	19.2year	20.1year	long	ns	83.65	85.82	elderly	ns		30	30	30	29	24	6	25	5	49	11	1	1	0	1	1	yin deficiency and heat prosperity	1	6month	25	long	SMF&Meglitinides&insulins	Meglitinides&insulins	1	1	2
69	3756	Zhou J 2015	Unclear	2015	补肾抗衰片对肾虚痰瘀型2型糖尿病临床疗效及中医证候的影响	day津药学	1	2		0	1		1		2	6.27year	6.37year	medium	NS	57.41year	58.11year	middle	57.76year		37	38	37	38	17	20	19	19	36	39	0				1	phlegm-dampness and blood stasis	0	12wk	12	short	Bushenkangshuai Tablet&TZDs&a-Glucosidase	TZDs&a-Glucosidase	2	1	1
70	3742	Zhou JJ 2012	Unclear	2012	益气养阴胶囊治疗气阴两虚型消渴病(2型糖尿病)的临床研究	中国保健营养	1	3		3	1		2		2	41.40month	44.70month	short	NS	59.23year	58.63year	middle	NS		30	30	30	30	17	13	16	14	33	27	0				1	qi and yin deficiency	0	1month	4	short	Yiqiyangyin Capsule&Sulf	Sulf	2	1	1
71	2994	Zhu L 2020	low	2020	芪山无糖颗粒治疗湿热困脾证初发2型糖尿病随机对照研究	中国中西医结合杂志	1	5	2017CDS	0	1		0		2			ns		49.35	48.75	middle			30	30	30	30	16	14	16	14	32	28	0	0			1	damp heat	1	24W	24W	long	Qishan Granule&Bigu	Bigu	1	1	2
72	3864	Zhu LY 2015	Low	2015	自拟中药方联合西医治疗糖尿病的临床疗效	辽宁中医杂志	1	5	陆再英，《内科学》（第七版）	3	1		5	义乌市中医院糖尿病俱乐部	2	6.12year，	5.64year	medium	5.83year，1-18year	51.73year	52.95year	middle	52.37year，40-78year		35	35	35	35	20	15	19	16	39	31	0				1	yin deficiency and heat prosperity	1	12wk	12	short	SMF&Bigu&Sulf	Bigu&Sulf	1	1	2
73	3914	Zhu ZZ 2009	Unclear	2009	温脏扶正祛邪方药对2型糖尿病虚寒证患者胰岛素抵抗的影响	新中医	1	5	1997ADA	3	1		3		2	3month-15year	5month-13year	NS	NS	52.5year，34-73year	53.1year，36-71year	middle	NS		49	49	49	49	23	26	22	27	45	53	0				1	NS	1	2month	8	short	SMF&Bigu&Sulf	Bigu&Sulf	1	1	2
[truncated: 161 more columns]
